# Supplementary material for: Citri grandis Exocarpium Extract Alleviates Atherosclerosis in ApoE−/− Mice by Modulating the Expression of TGF-β1, PI3K, AKT1, PPAR-γ, LXR-α, and ABCA1
Source: Foods. 2025 Dec 11;14(24):4267. doi: 10.3390/foods14244267 (PMC12732995; doi:10.3390/foods14244267)
Supplement: Supplementary file 1 [file foods-14-04267-s001.zip]

Archive with 1 entries (1 files):
- foods-3874678-supplementary.pdf
